# Supplementary material for: Disturbances in Mitochondrial Network, Biogenesis, and Mitochondria-Mediated Inflammatory Responses in Selected Brain Structures of Rats Exposed to Lead (Pb) During Prenatal and Neonatal Development
Source: Int J Mol Sci. 2025 Dec 10;26(24):11907. doi: 10.3390/ijms262411907 (PMC12733045; doi:10.3390/ijms262411907)
Supplement: Supplementary file 1 [file ijms-26-11907-s001.zip]

Archive with 1 entries (1 files):
- ijms-3964507-supplementary.pdf
